# Supplementary material for: Volatile Organic Compounds, Indole, and Biogenic Amines Assessment in Two Mediterranean Irciniidae (Porifera, Demospongiae)
Source: Mar Drugs. 2021 Dec 17;19(12):711. doi: 10.3390/md19120711 (PMC8706640; doi:10.3390/md19120711)
Supplement: Supplementary file 1 [file marinedrugs-19-00711-s001.zip]

Archive with 1 entries (1 files):
- marinedrugs-1497085-supplementary.pdf
